# Supplementary material for: Accuracy and repeatability of the COSMED® Q-NRG max mobile metabolic system
Source: PLoS One. 2025 Mar 20;20(3):e0319394. doi: 10.1371/journal.pone.0319394 (PMC11925279; doi:10.1371/journal.pone.0319394)
Supplement: S1 File — (XLSX) [file pone.0319394.s001.xlsx]

## Sheet: Validity
Simulator_VE	Q-NRG Max_VE	Simulator_VO2	Q-NRG Max_VO2	Simulator_VCO2	Q-NRG Max_VCO2
25.1868	25.9144	940.924	942.544	943.199	940.306
41.9614	41.8495	1150.02	1181.63	1152.8	1184.99
58.7443	58.8003	1568.21	1604.56	1572	1610.15
44.7317	45.5705	1253.97	1274.85	1257	1271.5
67.0933	67.2051	1776.45	1801.46	1780.75	1803.69
78.2805	78.5601	2194.44	2229.88	2199.75	2236.59
89.4763	90.1474	2821.42	2812.91	2828.25	2825.22
97.2446	98.0781	3139.1	3066.26	3141	3085.15
124.985	125.874	3557.65	3581.8	3559.8	3570.69
152.726	154.725	3976.2	4059.73	3978.6	4036.41
166.864	168.199	4288.06	4299.53	4290.65	4291.74
200.197	200.364	4706.4	4675.71	4709.25	4591.18
233.539	233.095	5229.34	5164.56	5232.5	5097.83
175.728	177.011	4913.23	4911.46	4916.2	4877.99
213.732	214.121	5644.99	5420.47	5648.4	5400.48
252.537	252.704	6063.13	5824.45	6066.8	5764.51

## Sheet: Reliability
Trial 1	Trial 2
25.9144	25.4992
41.8495	41.4767
58.8003	59.0832
45.5705	45.2002
67.2051	67.4041
78.5601	78.6798
90.1474	90.1312
98.0781	98.5354
125.874	126.18
154.725	153.491
168.199	168.715
200.364	200.83
233.095	234.29
177.011	175.939
214.121	214.047
252.704	252.295
